# Supplementary material for: Phototropin Interactions with SUMO Proteins
Source: Plant Cell Physiol. 2021 Feb 17;62(4):693–707. doi: 10.1093/pcp/pcab027 (PMC8462379; doi:10.1093/pcp/pcab027)
Supplement: pcab027_Supp [file pcab027_supp.zip]

Archive with 2 entries (2 files):
- pcp-2020-e-00456-File012.docx
- pcp-2020-e-00456-File013.docx
